# Supplementary material for: Evaluation of the FilmArray® Pneumonia Plus Panel for Rapid Diagnosis of Hospital-Acquired Pneumonia in Intensive Care Unit Patients
Source: Front Microbiol. 2020 Aug 25;11:2080. doi: 10.3389/fmicb.2020.02080 (PMC7477898; doi:10.3389/fmicb.2020.02080)
Supplement: TABLE S1 — FAPP and original culture reading results. [file Table_1.XLSX]

## Sheet: Feuil1
Supplementary Table S1: FAPP and original culture reading results.
Patients	Respiratory specimens	FAPP results	Bacteria identified in culture	Viral testing
1	1-ETADS	Sa (>10^7) + Hi (>10^7) + Sp (>10^7) + Ko (=10^5)	Sa (>10^5) + Hi (>10^5) + Sp (>10^5)	NR
	1-BALDS	Sa (=10^6) + Hi (>10^7) + Sp (>10^7) + Ko (=10^4)	Sa (>10^4) + Hi (>10^4) + Sp (>10^4)
	1-ETATT	Ab (=10^6) + Hi (=10^5) + Ko (=10^5) + Sp (=10^4) + Sa (=10^4)	Ab (=10^5)
2	2-ETADS	Hi (=10^6)	Hi (>10^5)	NR
	2-BALDS	Hi (=10^6)	Hi (=10^4)
	2-ETATT	NR	NR
3	3-ETADS	negative	negative (mixed bacterial flora)	negative
	3-BALDS	negative	negative (no significant growth)
	3-ETATT	negative	negative (no significant growth)
4	4-ETADS	Hi (>10^7) + Sp (=10^5)	Hi (>10^5)	NR
	4-BALDS	Hi (>10^7) + Sp (>10^7)	Hi (>10^4)
	4-ETATT	Hi (>10^7) + Sp (=10^5) + Ec (=10^4)	Hi (>10^5) + Ec (>10^5)
5	5-ETADS	Sa (>10^7)	Sa (>10^5)	negative
	5-BALDS	Sa (>10^7)	Sa (>10^4)
	5-ETATT	Sa (>10^7) + Ko (=10^4)	Sa (>10^5)
6	6-ETADS	negative	negative (mixed bacterial flora)	negative
	6-BALDS	negative	negative (no significant growth)
	6-ETATT	negative	negative (no significant growth)
7	7-ETADS	Hi (=10^5)	negative (no significant growth)	NR
	7-BALDS	Hi (=10^5)	Hi (=10^3)
	7-ETATT	negative	negative (no significant growth)
8	8-ETADS	Eccx (=10^5) + Hi (=10^6)	negative (mixed bacterial flora)	NR
	8-BALDS	Hi (=10^5)	negative (mixed bacterial flora)
	8-ETATT	negative	negative (mixed bacterial flora)
9	9-ETADS	Eccx (=10^4)	negative (no significant growth)	NR
	9-BALDS	negative	negative (no significant growth)
	9-ETATT	Pspp (>10^7) + Eccx (>10^7)	Pv (>10^5) + Eccx (=10^5)
10	10-ETADS	Mc (=10^4)	Hi (>10^5)	NR
	10-BALDS	NR	NR
	10-ETATT	negative	negative (no significant growth)
11	11-ETADS	Ec (=10^6) + Hi (>10^7)	Ec (>10^5)	NR
	11-BALDS	NR	NR
	11-ETATT	Ec (=10^6)	Ec (=10^6)
12	12-ETADS	Ab (=10^4) + Ec (=10^4)	negative (mixed bacterial flora)	negative
	12-BALDS	Ec (=10^5)	Ec (>10^4)
	12-ETATT	negative	negative (no significant growth)
13	13-ETADS	Eccx (=10^6)	Eccx (>10^6)	negative
	13-BALDS	Eccx (=10^5)	negative (no significant growth)
	13-ETATT	NR	NR
14	14-ETADS	Kp (=10^6) + Pa (=10^4)	Kp (>10^5)	negative
	14-BALDS	Kp (=10^4)	Kp (=10^3)
	14-ETATT	Pa (=10^6) + Kp (=10^5) + Ec (=10^4) + Adenovirus	negative (mixed bacterial flora)
15	15-ETADS	Hi (=10^6) + Sa (10^4)	Hi (>10^5)	NR
	15-BALDS	Hi (=10^5)	Hi (>10^4)
	15-ETATT	NR	NR
16	16-ETADS	Hi (>10^7) + SgpA (=10^4) + Adenovirus	Hi (>10^5)	NR
	16-BALDS	Hi (=10^6) + SgpA (=10^4)	Hi (>10^4)
	16-ETATT	Hi (>10^7) + Ec (=10^6) + SgpA (=10^5) + Adenovirus	Ec (>10^5)
17	17-ETADS	Hi (=10^5) + Mc (=10^6) + Pspp (=10^6)	Pm (=10^5)	NR
	17-BALDS	NR	NR
	17-ETATT	Pspp (=10^4)	negative (no significant growth)
18	18-ETADS	Hi (>10^7) + Mc (>10^7) + Sa (>10^7)	Hi (>10^5) + Sa (>10^5)	negative
	18-BALDS	NR	NR
	18-ETATT	NR	NR
19	19-ETADS	Sa (=10^6) + Eccx (=10^5) + Coronavirus	Sa (>10^5)	negative
	19-BALDS	NR	NR
	19-ETATT	Sa (=10^5) + Eccx (=10^4) + Coronavirus	negative (no significant growth)
20	20-ETADS	NR	NR	NR
	20-BALDS	Ec (=10^5) + Sm (=10^4) + M. pneumoniae	Sm (=10^3)
	20-ETATT	Sm (=10^4) + M. pneumoniae	negative (no significant growth)
21	21-ETADS	SgpB (=10^5)	negative (mixed bacterial flora)	negative
	21-BALDS	NR	NR
	21-ETATT	negative	negative (no significant growth)
22	22-ETADS	Hi (>10^7) + Sp (>10^7)	Hi (>10^6) + Sp (>10^6)	NR
	22-BALDS	Hi (>10^7) + Sp (=10^5)	Hi (>10^4) + Sp (>10^4)
	22-ETATT	Hi (>10^7) + Sp (=10^5)	negative (no significant growth)
23	23-ETADS	Hi (>10^7) + Sa (=10^6)	Hi (>10^5) + Sa (>10^5)	NR
	23-BALDS	NR	NR
	23-ETATT	Hi (=10^5)	negative (no significant growth)
24	24-ETADS	negative + RSV	negative (no significant growth)	RSV
	24-BALDS	negative	negative (no significant growth)
	24-ETATT	negative + RSV	negative (no significant growth)
25	25-ETADS	Sa (>10^7)	Sa (>10^6)	NR
	25-BALDS	NR	NR
	25-ETATT	NR	NR
26	26-ETADS	Ec (=10^4)	negative (mixed bacterial flora)	NR
	26-BALDS	negative	negative (no significant growth)
	26-ETATT	negative	Stm (>10^5)
27	27-ETADS	negative	negative (mixed bacterial flora)	negative
	27-BALDS	negative	negative (mixed bacterial flora)
	27-ETATT	negative	negative (mixed bacterial flora)
28	28-ETADS	Kp (>10^7) + blaCTXM + blaNDM	Kp (>10^6) + Stm (>10^6)	NR
	28-BALDS	NR	NR
	28-ETATT	Kp (>10^7) + blaCTXM + blaNDM	Kp (>10^5)
29	29-ETADS	NR	NR	NR
	29-BALDS	Sa (=10^4) + Ec (=10^6) + blaCTXM	Ec (>10^4) + Sa (=10^3)
	29-ETATT	Ec (=10^4) + blaCTXM	negative (no significant growth)
30	30-ETADS	Ec (>10^7)	Ec (>10^5)	NR
	30-BALDS	NR	NR
	30-ETATT	NR	NR
31	31-ETADS	Hi (>10^7) + Sp (>10^7) + Rhinovirus/Enterovirus	Sp (>10^6)	Rhinovirus/Enterovirus
	31-BALDS	NR	NR
	31-ETATT	Hi (=10^4) + Sp (=10^4) + Rhinovirus/Enterovirus	negative (mixed bacterial flora)
32	32-ETADS	Ec (>10^7) + Sa (=10^6)	Ec (>10^6)	negative
	32-BALDS	Ec (=10^6) + Sa (=10^5)	Ec (>10^4)
	32-ETATT	Ec (=10^4)	Spp (>10^5)
33	33-ETADS	Sa (>10^7) + Hi (>10^7) + Ec (=10^6) + Rhinovirus/Enterovirus	Ec (>10^5) + Sa (>10^5)	Rhinovirus/Enterovirus
	33-BALDS	Sa (>10^7) + Hi (>10^7) + Ec (>10^7) + Rhinovirus/Enterovirus	Ec (>10^4) + Sa (>10^4)
	33-ETATT	Ec (>10^7) + Hi (>10^7) + Sa (=10^5) + Ko (=10^4) + Rhinovirus/Enterovirus	Ec (>10^5) + Sa (>10^5)
34	34-ETADS	Hi (>10^7) + Pspp (=10^6) + Sa (>10^7)	Sa (>10^5) + Hi (>10^5) + Pm (>10^5) + Ha (>10^5)	NR
	34-BALDS	Hi (>10^7) + Pspp (=10^6) + Sa (>10^7)	Sa (=10^3) + Ha (=10^3)
	34-ETATT	NR	NR
35	35-ETADS	Sp (=10^4) + Adenovirus + Influenza A	negative (no significant growth)	Adenovirus + Influenza A
	35-BALDS	Sp (=10^4) + Adenovirus + Influenza A	negative (no significant growth)
	35-ETATT	negative + Adenovirus + Influenza A	negative (no significant growth)
36	36-ETADS	Hi (>10^7) + Sp (>10^7) + Sa (=10^6) + SgpB (=10^6)	Hi (>10^5) + Sp (>10^5) + Sa (>10^5)	negative
	36-BALDS	Hi (>10^7) + Sp (=10^6) + Sa (=10^6) + SgpB (=10^5)	Hi (>10^4) + Sp (>10^4) + Sa (>10^4)
	36-ETATT	Hi (>10^7) + Sp (>10^7) + Sa (=10^6) + SgpB (=10^6)	Sa (>10^5)
37	37-ETADS	Hi (=10^5) + Influenza A	negative (no significant growth)	InfluenzaA
	37-BALDS	negative + Influenza A	negative (no significant growth)
	37-ETATT	Ab (>10^7) + Ec (=10^6) + blaCTXM + Influenza A	Ab (>10^5) + Ec (=10^5)
38	38-ETADS	Pspp (>10^7) + Pa (=10^6) + Kp (=10^4)	Pm (>10^5) + Pa (>10^5)	negative
	38-BALDS	NR	NR
	38-ETATT	Pspp (=10^5) + Pa (>10^7) + Kp (=10^5)	Pa (>10^5)
39	39-ETADS	negative	negative (no significant growth)	NR
	39-BALDS	negative	negative (no significant growth)
	39-ETATT	negative	negative (no significant growth)
40	40-ETADS	Ec (>10^7) + Kp (>10^7) + Pspp (>10^7) + Eccx (=10^5) + Hi (=10^5) + Ko (=10^5) + Sp (=10^4) + Rhinovirus/enterovirus	Ec (>10^5) + Kp (>10^5) + Ck (>10^5) + Mm (>10^5)	Rhinovirus/Enterovirus
	40-BALDS	Ec (=10^6) + Kp (>10^7) + Pspp (>10^7) + Eccx (=10^4) + Hi (=10^4) + Ko (=10^4) + Rhinovirus/enterovirus	Ec (=10^4) + Kp (=10^4) + Ck (=10^4) + Mm (=10^4)
	40-ETATT	Ec (=10^4) + Kp (=10^4) + Pspp (=10^4) + Rhinovirus/enterovirus	negative (no significant growth)
41	41-ETADS	Sa (>10^7) + Hi (>10^7)	Sa (>10^5) + Hi (>10^5)	NR
	41-BALDS	Sa (>10^7) + Hi (>10^7)	Sa (>10^4) + Hi (>10^4)
	41-ETATT	Hi (>10^7) + Kp (>10^7) + Sa (>10^7)	Kp (>10^5) + Sa (>10^5)
42	42-ETADS	Sa (>10^7)	Sa (>10^5)	NR
	42-BALDS	NR	NR
	42-ETATT	Sa (=10^5)	Sa (=10^5)
43	43-ETADS	Ec (>10^7) + Ko (=10^6) + Sa (=10^6) + blaCTXM	Ec (>10^5) + Ko (>10^5)	NR
	43-BALDS	Ec (>10^7) + Sa (=10^5) + Ko (=10^4) + blaCTXM	Ec (>10^4) + Ko (=10^3)
	43-ETATT	Ec (=10^6) + Sa (=10^4) + blaCTXM	Ec (=10^5)
44	44-ETADS	NR	NR	NR
	44-BALDS	Ec (=10^4) + Sa (=10^5)	Ec (>10^4) + Sa (>10^4)
	44-ETATT	Sa (=10^5)	Sa (=10^5)
45	45-ETADS	negative	negative (mixed bacterial flora)	NR
	45-BALDS	Kp (=10^4)	negative (mixed bacterial flora)
	45-ETATT	negative	negative (no significant growth)
46	46-ETADS	Sa (>10^7)	Sa (>10^5)	NR
	46-BALDS	NR	NR
	46-ETATT	Sa (=10^5) + Kp (=10^6) + blaCTXM + blaOXA-48 like	Kp (>10^5)
47	47-ETADS	NR	NR	NR
	47-BALDS	Hi (>10^7) + Sp (>10^7) + Sa (=10^6) + Coronavirus	Sa (>10^4) + Hi (>10^4) + Sp (>10^4)
	47-ETATT	Hi (>10^7) + Sp (=10^6) + Sa (=10^6) + Coronavirus	negative (no significant growth)
48	48-ETADS	Mc (>10^7)	Mc (>10^5)	NR
	48-BALDS	NR	NR
	48-ETATT	Mc (=10^5)	negative (no significant growth)
49	49-ETADS	negative	negative (no significant growth)	negative
	49-BALDS	Ec (=10^5) + Eccx (=10^4)	Eccx (=10^4) + Mm (=10^3) + Ec (=10^3)
	49-ETATT	Ec (=10^5)	negative (no significant growth)
50	50-ETADS	negative	negative (no significant growth)	negative
	50-BALDS	negative	negative (no significant growth)
	50-ETATT	NR	NR
51	51-ETADS	negative + Coronavirus	negative (no significant growth)	NR
	51-BALDS	NR	NR
	51-ETATT	negative + Coronavirus	negative (no significant growth)
52	52-ETADS	Hi (>10^7) + Pspp (>10^7) + Sp (>10^7) + Ko (=10^5) + Coronavirus	Pm (>10^6)	NR
	52-BALDS	Hi (>10^7) + Pspp (>10^7) + Sp (=10^6) + Ko (=10^4)	Pm (>10^4)
	52-ETATT	NR	NR
53	53-ETADS	NR	NR	Parainfluenzae type 3
	53-BALDS	Kp (=10^6) + blaCTXM + Parainfluenza viruses	Kp (=10^4)
	53-ETATT	NR	NR
54	54-ETADS	Hi (>10^7)	negative (no significant growth)	NR
	54-BALDS	Hi (>10^7)	Hi (>10^4)
	54-ETATT	NR	NR
55	55-ETADS	Sa (=10^5) + Ab (=10^4)	Stm (>10^5)	NR
	55-BALDS	Sa (=10^5)	Stm (>10^4)
	55-ETATT	Sa (=10^6) + Ab (=10^6)	Sa (>10^5)
56	56-ETADS	Kp (>10^7) + Sm (=10^6) + Sa (=10^5) + Ka (=10^4) + blaCTXM	Kp (>10^6)	NR
	56-BALDS	Kp (=10^5) + blaCTXM	Kp (=10^4)
	56-ETATT	Kp (=10^6) + Sm (=10^6) + Sa (=10^4) + Hi (=10^4) + blaCTXM	Kp (=10^5)
57	57-ETADS	NR	NR	NR
	57-BALDS	negative	Ko (=10^3)
	57-ETATT	negative	negative (mixed bacterial flora)
58	58-ETADS	NR	NR	NR
	58-BALDS	Sa (=10^4)	negative (no significant growth)
	58-ETATT	Sa (=10^5)	negative (no significant growth)
59	59-ETADS	Hi (>10^7)	Hi (>10^5)	negative
	59-BALDS	Hi (>10^7)	Hi (>10^4)
	59-ETATT	Hi (=10^6)	negative (no significant growth)
60	60-ETADS	negative	negative (no significant growth)	NR
	60-BALDS	NR	NR
	60-ETATT	negative	negative (no significant growth)
61	61-ETADS	negative	negative (no significant growth)	NR
	61-BALDS	negative	negative (no significant growth)
	61-ETATT	Ab (=10^4)	negative (no significant growth)
62	62-ETADS	Sa (=10^4)	Rp (>10^6)	NR
	62-BALDS	negative	negative (mixed bacterial flora)
	62-ETATT	Ab (=10^5) + Sa (=10^5)	negative (mixed bacterial flora)
63	63-ETADS	NR	NR	NR
	63-BALDS	Sp (=10^6) + Hi (>10^7) + SgpB (=10^6)	Sp (>10^4) + Hi (>10^4)
	63-ETATT	Hi (=10^6) + Ab (=10^4) + SgpB (=10^4)	negative (mixed bacterial flora)
64	64-ETADS	Hi (>10^7) + Eccx (=10^6) + Sm (=10^5) + Ko (=10^4)	Hi (>10^6) + Eccx (>10^6)	NR
	64-BALDS	Hi (>10^7) + Eccx (=10^4)	Hi (>10^4) + Eccx (=10^3)
	64-ETATT	Eccx (=10^5) + Hi (=10^4) + Sm (=10^4)	negative (mixed bacterial flora)
65	65-ETADS	NR	NR	NR
	65-BALDS	Sa (=10^5)	Sa (>10^4)
	65-ETATT	Sa (=10^4)	Sa (=10^5)
66	66-ETADS	Kp (=10^6) + Sp (>10^7)	Kp (>10^6) + Sp (>10^6)	NR
	66-BALDS	Kp (>10^7) + Sp (>10^7)	Kp (>10^4) + Sp (>10^4)
	66-ETATT	Kp (>10^7) + Sp (>10^7)	Kp (>10^6) + Sp (>10^6)
67	67-ETADS	negative	negative (mixed bacterial flora)	negative
	67-BALDS	negative	negative (mixed bacterial flora)
	67-ETATT	negative	negative (mixed bacterial flora)
68	68-ETADS	Kp (=10^4)	negative (no significant growth)	negative
	68-BALDS	Kp (=10^4)	negative (no significant growth)
	68-ETATT	NR	NR
69	69-ETADS	SgpB (>10^7) + Kp (=10^6) + Ko (=10^4)	Kp (>10^5)	NR
	69-BALDS	Kp (=10^4) + SgpB (>10^7)	Kp (=10^3) + SgpB (=10^4)
	69-ETATT	Kp (=10^5) + SgpB (=10^4)	Kp (>10^5)
70	70-ETADS	Ec (>10^7) + Hi (>10^7) + Kp (=10^5)	Ec (>10^5)	negative
	70-BALDS	Ec (=10^5) + Kp (=10^4) + Hi (=10^5)	Ec (>10^4) + Kp (=10^3)
	70-ETATT	Ec (=10^4)	negative (no significant growth)
71	71-ETADS	Sp (=10^6) + Hi (=10^5) + Sa (=10^6)	negative (mixed bacterial flora)	NR
	71-BALDS	Sp (=10^6) + Hi (=10^4) + Sa (=10^4)	negative (mixed bacterial flora)
	71-ETATT	NR	NR
72	72-ETADS	negative	Spp (>10^5)	NR
	72-BALDS	NR	NR
	72-ETATT	negative	negative (no significant growth)
73	73-ETADS	NR	NR	NR
	73-BALDS	Ec (>10^7) + Hi (>10^7) + Mc (=10^6)	Ec (>10^4) + Hi (>10^4)
	73-ETATT	Ec (=10^5) + Hi (=10^6) + Mc (=10^4)	negative (no significant growth)
74	74-ETADS	Pa (>10^7) + Sa (>10^7) + Hi (>10^7) + Sp (>10^7) + Ec (=10^4)	Pa (>10^5) + Sa (>10^5) + Hi (>10^5) + Sp (>10^5)	negative
	74-BALDS	Pa (=10^6) + Sa (=10^6) + Hi (>10^7) + Sp (>10^7)	Pa (>10^4) + Sa (>10^4) + Hi (>10^4) + Sp (>10^4)
	74-ETATT	Pa (>10^7) + Sa (=10^5) + Hi (=10^5) + Sp (=10^4)	Pa (>10^5)
75	75-ETADS	Hi (=10^5)	negative (no significant growth)	negative
	75-BALDS	Hi (=10^4)	negative (no significant growth)
	75-ETATT	negative	negative (no significant growth)
76	76-ETADS	Ko (=10^6)	Ko (>10^5)	NR
	76-BALDS	Ko (=10^6)	Ko (>10^4)
	76-ETATT	NR	NR
77	77-ETADS	Hi (>10^7) + Pspp (>10^7) + Sp (>10^7)	negative (mixed bacterial flora)	NR
	77-BALDS	Hi (>10^7) + Pspp (=10^5) + Sp (>10^7)	Hi (=10^4) + Sp (=10^3)
	77-ETATT	Hi (=10^5) + Pspp (=10^4) + Sp (=10^4)	negative (no significant growth)
78	78-ETADS	Ko (=10^4) + Sa (=10^4)	negative (mixed bacterial flora)	NR
	78-BALDS	NR	NR
	78-ETATT	NR	NR
79	79-ETADS	negative	negative (no significant growth)	NR
	79-BALDS	negative	negative (no significant growth)
	79-ETATT	negative	negative (no significant growth)
80	80-ETADS	Ec (>10^7) + Sa (>10^7) + SgpB (>10^7) + Sp (=10^6)	Ec (>10^5) + Sa (>10^5) + Sp (>10^5)	negative
	80-BALDS	Ec (>10^7) + Sa (>10^7) + SgpB (>10^7) + Sp (>10^7)	Ec (>10^4) + Sa (>10^4) + Sp (=10^4)
	80-ETATT	Pa (>10^7) + Ec (>10^7) + Sa (>10^7) + SgpB (>10^7) + Sp (=10^6)	Pa (>10^5) + Ck (>10^5)
81	81-ETADS	Hi (>10^7) + Mc (>10^7) + Pa (>10^7) + Sp (>10^7) + Pspp (=10^5) + Sm (=10^5) + Kp (=10^4)	Hi (>10^5) + Pa (>10^5) + Sp (>10^5)	negative
	81-BALDS	Hi (>10^7) + Mc (=10^6) + Pa (=10^6) + Sp (>10^7) + Pspp (=10^4) + Sm (=10^4)	Hi (>10^4) + Pa (>10^4) + Sp (>10^4)
	81-ETATT	Hi (>10^7) + Mc (=10^6) + Pa (>10^7) + Sp (=10^6) + Pspp (=10^5) + Sm (=10^6)	Pa (>10^5)
82	82-ETADS	negative	negative (no significant growth)	NR
	82-BALDS	NR	NR
	82-ETATT	Sa (>10^7)	Sa (>10^6)
83	83-ETADS	Hi (>10^7) + Pspp (=10^5)	Hi (>10^5)	NR
	83-BALDS	NR	NR
	83-ETATT	Hi (=10^6) + Pspp (=10^4)	negative (no significant growth)
84	84-ETADS	Hi (>10^7) + Sa (=10^5)	Hi (>10^5) + Sa (>10^5)	NR
	84-BALDS	Hi (>10^7) + Sa (>10^7)	Hi (=10^4) + Sa (>10^4)
	84-ETATT	Hi (=10^6) + Sa (=10^6)	Sa (>10^5)
85	85-ETADS	NR	NR	NR
	85-BALDS	Hi (=10^6) + Sa (>10^7)	Sa (>10^4)
	85-ETATT	NR	NR
86	86-ETADS	Sa (>10^7)	Sa (>10^5)	NR
	86-BALDS	Sa (=10^5)	Sa (=10^4)
	86-ETATT	Sa (>10^7)	Sa (>10^5)
87	87-ETADS	Hi (>10^7) + Sp (>10^7) + Sa (>10^7) + Ko (=10^5)	Hi (>10^5) + Sp (=10^6) + Sa (>10^6)	NR
	87-BALDS	NR	NR
	87-ETATT	Ko (=10^6) + Sa (=10^6) + Sp (=10^5) + Hi (=10^4) + Pspp (=10^4)	Ck (>10^5) + Ko (=10^5)
88	88-ETADS	NR	NR	NR
	88-BALDS	Ec (=10^5) + Pa (>10^7) + Sa (>10^7) + MecA/C and MREJ	Pa (>10^4) + Sa (>10^4)
	88-ETATT	Pa (>10^7) + Sa (=10^4)	Pa (>10^5)
89	89-ETADS	Sa (>10^7) + Mc (=10^6) + Ko (=10^4) + Rhinovirus/Enterovirus	Sa (>10^5)	negative
	89-BALDS	NR	NR
	89-ETATT	NR	NR
90	90-ETADS	NR	NR	negative
	90-BALDS	Sp (>10^7) + Hi (>10^7) + Ec (=10^6) + Ko (=10^5) + Eccx (=10^4)	Sp (>10^4) + Hi (>10^4) + Ec (>10^4)
	90-ETATT	NR	NR
91	91-ETADS	Sa (=10^6) + Hi (=10^4)	Sa (=10^5)	NR
	91-BALDS	NR	NR
	91-ETATT	Hi (=10^6) + Sa (=10^5)	negative (mixed bacterial flora)
92	92-ETADS	Ec (>10^7)	Ec (>10^6)	negative
	92-BALDS	Ec (>10^7)	Ec (>10^4)
	92-ETATT	Ec (=10^6) + Sa (=10^4) + mecA/C and MREJ	negative (mixed bacterial flora)
93	93-ETADS	NR	NR	NR
	93-BALDS	Sa (=10^6) + Parainfluenzae viruses	Mm (>10^4) + Sa (>10^4)
	93-ETATT	Sa (=10^6) + Parainfluenzae viruses	Mm (>10^5)
94	94-ETADS	NR	NR	negative
	94-BALDS	Ec (=10^4)	Ec (=10^3)
	94-ETATT	negative	negative (no significant growth)
95	95-ETADS	Hi (>10^7)	Hi (>10^6)	NR
	95-BALDS	Hi (>10^7)	Hi (>10^4)
	95-ETATT	NR	NR
96	96-ETADS	NR	NR	NR
	96-BALDS	negative	negative (no significant growth)
	96-ETATT	NR	NR
97	97-ETADS	Hi (>10^7)	Hi (>10^6)	NR
	97-BALDS	Hi (>10^7)	Hi (>10^4)
	97-ETATT	NR	NR
98	98-ETADS	NR	NR	NR
	98-BALDS	Influenza A	negative (no significant growth)
	98-ETATT	Sm (>10^7) + Influenza A	Sm (=10^6)
99	99-ETADS	NR	NR	NR
	99-BALDS	Ec (>10^7) + Hi (>10^7) + Sa (=10^4)	Ec (>10^4) + Hi (>10^4)
	99-ETATT	Ec (=10^5) + Hi (=10^6) + Sa (=10^5) + Ab (=10^4)	negative (no significant growth)
100	100-ETADS	Rhinovirus/enterovirus	negative (no significant growth)	Rhinovirus/Enterovirus
	100-BALDS	Rhinovirus/enterovirus	negative (no significant growth)
	100-ETATT	Pa (=10^4) + Rhinovirus/enterovirus	negative (no significant growth)
		NR = not realised
		Ab = Acinetobacter calcoaceticus baumannii complex	Ck = Citrobacter koseri
		Eccx = Enterobacter cloacae complex	Ha = Hafnia alvei
		Ec = Escherichia coli	Mm = Morganella morganii
		Hi = Haemophilus influenzae	Pm = Proteus mirabilis
		Ka = Klebsiella aerogenes	Pv = Proteus vulgaris
		Ko = Klebsiella oxytoca	Rp = Raoultella planticola
		Kp = Klebsiella pneumoniae group	Spp = Streptococcus pseudopneumoniae
		Mc = Moraxella catarrhalis	Stm = Stenotrophomonas maltophilia
		Pspp = Proteus spp.
		Pa = Pseudomonas aeruginosa
		Sm = Serratia marcescens
		Sa = Staphylococcus aureus
		SgpB = Streptococcus agalactiae
		Sp = Streptococcus pneumoniae
		SgpA = Streptococcus pyogenes
